# Supplementary material for: ROADS—Rover for Bituminous Pavement Distress Survey: An Unmanned Ground Vehicle (UGV) Prototype for Pavement Distress Evaluation
Source: Sensors (Basel). 2022 Apr 29;22(9):3414. doi: 10.3390/s22093414 (PMC9101772; doi:10.3390/s22093414)
Supplement: Supplementary file 1 [file sensors-22-03414-s001.zip]

Archive with 1 entries (1 files):
- sensors-1644396-supplementary.mp4
